# Supplementary material for: Characterization of Early Life Stress-Affected Gut Microbiota
Source: Brain Sci. 2021 Jul 10;11(7):913. doi: 10.3390/brainsci11070913 (PMC8306161; doi:10.3390/brainsci11070913)
Supplement: Supplementary file 1 [file brainsci-11-00913-s001.zip]

Archive with 1 entries (1 files):
- brainsci-1279375-supplementary.pdf
